# Supplementary material for: Lung Cancer with Isolated Pleural Dissemination as a Potential ctDNA Non-Shedding Tumor Type
Source: Cancers (Basel). 2025 Jul 30;17(15):2525. doi: 10.3390/cancers17152525 (PMC12346199; doi:10.3390/cancers17152525)
Supplement: Supplementary file 1 [file cancers-17-02525-s001.zip]

Archive with 4 entries (4 files):
- Supplementary Figures.pdf
- Supplementary Table S1.xlsx
- Supplementary Table S2.xlsx
- Supplementary Table S3.pdf
