# Supplementary material for: Lung Cancer with Isolated Pleural Dissemination as a Potential ctDNA Non-Shedding Tumor Type
Source: Cancers (Basel). 2025 Jul 30;17(15):2525. doi: 10.3390/cancers17152525 (PMC12346199; doi:10.3390/cancers17152525)
Supplement: Supplementary file 1 [file cancers-17-02525-s001.zip › Supplementary Table S2.xlsx]

## Sheet: Supplementary Table 2
Supplementary Table S2. Summary of sequencing coverage and quality statistics.
Sample ID	Total number of sequenced reads	Total number of uniquely mapped non-duplicate reads	Total number of covered targeted bases	Median coverage (and range) per targeted base	Percentage of targeted bases with coverage ≥200
180019797	58514494	41057755	3201435785	1635 (1—7954)	0.9994
200048789	35415504	27131556	2220546157	1064 (0—5905)	0.9982
220030426	59898011	52411979	2887899270	931 (0—7607)	0.9964
220030433	46459340	36587913	2210402083	630 (0—8108)	0.9829
190017985	36242679	32658577	1862675863	1075 (0—4583)	0.9941
210029835	39385826	38099063	2362672735	1470 (0—12288)	0.9991
210033633	81443248	48813580	4293296403	877 (0—6002)	0.9819
210029174	42095464	40880402	2659676704	1625 (0—15369)	0.997
210021673	55649430	54358536	3321498617	2146.5 (0—11856)	0.9992
210021674	30921698	29903478	1945877542	1267 (1—8811)	0.9972
180016505	68808481	48282537	2862834728	1340 (1—6794)	0.9991
190018010	72266833	54550565	4362093676	2056 (2—8835)	0.9987
210002413	32706839	26772747	2041296028	1074 (0—5988)	0.9989
210027785	36879449	35886920	2406270266	1499 (1—14259)	0.9987
190004284	69575232	55453639	3786986985	1925 (0—8378)	0.9995
210021619	40018639	38921705	2458329404	1586 (0—9998)	0.999
210025586	29843481	28882399	1923482164	1205 (0—8286)	0.9986
180025734	76426777	60652640	3162162542	1739 (0—7523)	0.9995
220013427	83807324	62722292	4367860909	1164 (0—6337)	0.9979
220037986	45190699	36229290	2230621264	774 (0—3946)	0.9954
220028671	74540655	60884432	4025802077	1449 (0—6511)	0.9996
220040270	39133055	31429576	2051072420	720 (0—3592)	0.9809
220034084	77041055	66159069	3622685285	1125 (0—6639)	0.9971
210012605	17832260	17179577	1012412421	634 (0—4221)	0.9973
230014065	48796703	34330384	2837559155	838 (0—5479)	0.9865
220015483	72566278	35472099	4132941386	661 (0—11524)	0.9368
220038080	47230717	38680349	2534990805	793 (0—9248)	0.9946
220038079	55795416	43711635	3082968756	1010 (1—5063)	0.9964
220040310	75050725	61064947	3985143808	1394 (1—7261)	0.9977
220045149	34482519	29163508	1922255574	707 (0—4123)	0.9905
220045249	46392412	32811359	2558364147	759 (0—3654)	0.9958
220035813	75957550	64978286	3444387882	1075 (0—10637)	0.9974
230007641	75832712	64725115	3211679255	995 (0—8330)	0.9923
210036549	94878079	67982640	4882055629	1235 (0—7763)	0.9985
220004385	113217608	81827903	6477559525	1711 (0—10445)	0.9984
220040279	65671156	53144933	3598867788	1264 (1—6137)	0.999
180016459	188787943	181766290	8706592203	6154 (0—32742)	0.9995
200048788	47447270	46117680	1880622073	9675 (1—19096)	0.9988
200048573	46098211	44736878	1877559115	9706 (0—18912)	0.9969
210025669	153930659	148881087	7882579174	14579 (28—80635)	0.9993
220019009	82894893	79101460	2188995936	4025 (393—21284)	0.9996
230007703	81680663	78134313	2644452992	4862 (1—25272)	0.9996
230030232	182869836	175892016	7124189171	13100 (1098—62462)	0.9996
230030233	7386838	6215134	92382797	16539 (5909—22719)	1
241010080	147481927	140059927	7281800876	13388 (1155—73534)	0.9996
220024214	113479801	108496387	1949781374	3613 (154—16548)	0.9996
220030488	283770998	273698624	10331566149	19153 (0—89817)	0.9996
220026809	173101893	164532429	4654321245	8624 (0—40248)	0.9996
220045174	165389157	158555086	6154225487	11474 (1—53102)	0.9996
230019062	120270392	114271621	2942997657	5831 (19—26301)	0.9939
230030237	187095021	180118018	6887200516	12790 (0—57608)	0.9996
241000633	182559410	175629232	7903815915	14948 (1—60756)	0.9996
190017893	105709949	103096833	5738307576	3799 (0—25742)	0.9943
190006445	96095978	93478719	5353113678	3496 (0—29882)	0.9993
190025285	111368772	104171896	5809338802	3825 (0—26135)	0.9993
200050973	37296418	35451569	1114811116	5850 (704—10124)	1
200048889	103610978	98359156	3190890494	5911 (304—26911)	1
210021648	181835283	173956053	6156036271	11532 (869—51405)	1
210029209	98076304	93658949	3465931126	6448 (513—28009)	1
220004409	95861687	91228394	3246232840	6044 (498—26633)	1
220015615	101801845	96622015	2945237695	5511 (362—27185)	1
220034169	121682595	113788388	1248184041	2327 (131—12134)	1
220046499	145477822	139185713	5743598309	10784 (636—52715)	1
230018126	167795681	159964758	6229317603	11638 (843—47070)	1
230027807	122856527	115989157	3033151377	5538 (364—27315)	1
230030135	2041950	1651008	16402807	2777 (745—5341)	1
210029188	62247081	59514031	2057183195	3730 (1—15267)	0.9996
220004363	63252400	60443036	1961132309	3609 (125—15523)	0.9996
220028603	173233670	164358257	2311595928	4295 (0—21270)	0.9996
220038071	75633238	70889254	841363749	1557 (0—9077)	0.9996
230004144	102169192	97803699	2730555604	5074 (0—25990)	0.9996
230012624	141725003	136564954	5450801695	10174 (1—47431)	0.9996
230019366	346908286	334242573	12613975930	23882 (917—90691)	1
230030083	86511008	82324442	1810520952	3371 (136—13915)	1
241000608	144649523	139601856	5920470586	10943 (367—51807)	1
241018116	111833790	105013152	4465666994	8415 (99—39002)	1
210033632	121362533	115751347	4382070511	8178 (307—37000)	1
220030418	130534234	124376341	3265156815	6141 (235—29321)	1
220045217	105280007	100765971	3450862579	6459 (74—29648)	1
230018071	155451985	148764276	5847964051	11054 (397—49868)	1
230035015	176387515	169850595	6725630835	12596 (411—54269)	1
210029175	113351822	108739102	3735974388	6893 (107—37172)	0.9996
210036544	76942394	72741465	2304517493	4175 (1—22217)	0.9996
220016066	56266579	53192452	1167576228	2148 (0—11560)	0.9996
220028726	159893121	152468322	2121938980	3939 (72—24055)	0.9996
220040649	150730757	144777894	4869812474	9066 (0—51360)	0.9996
230005665	47601431	45943181	1665601045	3127 (0—19806)	0.9995
230019399	102024180	98044358	3364807793	6222 (104—31262)	0.9996
230027795	89808600	84836824	1669725508	3110 (1—15948)	0.9996
230035095	103496105	99733653	3285108305	6101 (0—30223)	0.9996
241006508	159955573	153237949	5465424071	10364 (0—50496)	0.9996
241014491	68765534	64583833	3171713756	5941 (0—34242)	0.9996
210021656	96008846	92020649	3247500301	5977 (70—32004)	0.9996
180016506	75421552	72303553	2500832109	1767 (1—11494)	0.9993
190006852	134566653	129121230	2877544014	1952 (1—9715)	0.9997
190018011	53158821	51760401	2552563263	1670 (0—11115)	0.9993
200037958	105020425	102957991	6141612507	4027 (0—26822)	0.9994
210002414	23235263	22317784	789246834	3906 (365—12102)	0.9988
200044284	188026152	180893602	7232558033	13466 (1—55237)	0.9996
210027782	135001992	130710398	6954744552	12932 (0—53987)	0.9996
210035836	115389321	111387863	5342681600	9793 (169—37021)	0.9996
220013442	114672476	109870875	4257267385	7859 (115—34458)	0.9996
220019170	186380478	178709401	5286152593	9846 (144—43373)	0.9996
210019937	123366606	119662744	5491310872	3615 (0—20148)	0.9995
210029144	71642800	68756864	2364008743	4322 (1—18155)	0.9996
210036543	98870699	94741082	3116537027	5729 (355—26730)	0.9996
220015706	145668384	139500402	3260363064	5997 (1—29559)	0.9996
220028572	114506698	110326802	2978884602	5500 (0—27141)	0.9996
241018199	83518496	78800426	3601176594	6718 (0—33047)	0.9996
210021616	120478641	116426151	4866369148	9094 (330—40420)	1
210029204	61121843	58530756	1975192612	3611 (138—15188)	1
220004380	109882316	105127547	3712868346	6955 (217—32648)	1
220015625	101810543	97631046	3269047065	6117 (218—27408)	1
220030527	123685927	118631359	2885688788	5417 (79—25537)	1
24A001095	94554639	90502774	3750689143	7037 (214—29622)	1
210025585	218494920	209303991	5583099393	10282 (0—54118)	0.9996
210032875	102587791	98113677	3485488607	6325 (1—31246)	0.9996
220004489	89982943	85616463	2390034774	4372 (0—23127)	0.9996
220019030	118622987	114439999	3259573993	6026 (0—30102)	0.9996
220034064	125652528	120235474	3388996873	6294 (1—35798)	0.9996
180018650	132982995	127381628	4579579924	3246 (0—15869)	0.9994
220013428	258641318	249894736	11586745527	21722 (179—104992)	1
210033659	145621217	139599767	5417907635	10129 (7—48516)	1
220030392	210185797	197828553	4187260606	7868 (2—39818)	1
220040312	84289758	80189249	2198978679	4112 (5—20534)	1
230002061	109114370	104469698	3180516255	5989 (6—32206)	1
230014163	145777119	138627638	3528294864	6652 (111—35976)	1
241000679	163228231	157413073	6614028815	12481 (98—59276)	1
241006457	125791039	120944761	4836219577	9222 (85—45089)	1
241010057	160547761	150554992	6561303833	12394 (129—64853)	1
241014428	2589142	2413450	63228088	11969.5 (4134—36530)	1
241018129	5055876	4680067	103472249	19635 (6998—59592)	1
209007797	23238266	22230014	920972006	1674 (0—7502)	0.9955
209010780	23238266	22230014	920972006	1674 (0—7502)	0.9955
199012780	52071606	48944804	1008631084	1766 (118—8488)	0.9993
199014742	79391006	76011254	1979761132	3596 (1—16101)	0.9996
209012899	52071606	48944804	1008631084	1766 (118—8488)	0.9993
209013528	101579281	97971804	4553679228	8524 (277—40146)	1
209015207	101579281	97971804	4553679228	8524 (277—40146)	1
241009992	137558316	129324343	22018856963	11430 (354—56748)	1
209013129	62623379	59964108	2200228962	4028 (189—21392)	1
219001645	91147559	87047265	3096842615	5768 (437—31449)	1
219008767	88893391	84627639	2563625080	4718 (274—25368)	1
199013349	66495027	63407792	2198978565	3967 (1—18467)	0.9995
199015178	122237065	117840072	3957429330	7305 (1—37126)	0.9996
230005716	98660010	94580629	2131856340	4078 (1—21317)	0.9988
230019037	192196152	182435825	3470987088	6357 (1—30715)	0.9996
241020435	115611927	109559952	5148043802	9495 (1—51516)	0.9996
199013347	101805201	97429262	4030548620	7619 (22—40033)	0.9991
199018752	107630091	101729766	3171933902	5872 (371—31973)	1
209011764	95000741	90638146	3382136510	6339 (501—34035)	1
199019434	42710562	40917584	1626176039	2995 (36—15530)	0.9996
209005564	63239932	60187183	1873786479	3423 (74—16735)	0.9996
209012818	63239932	60187183	1873786479	3423 (74—16735)	0.9996
220044208	96722636	90855390	2545404389	4707 (0—24518)	0.9996
230027803	66673252	62710564	1040025786	1910 (0—8952)	0.9996
209014654	85202599	81525608	2676604234	4933 (98—26744)	0.9996
209016038	80355501	76597809	2284593631	4125 (1—19417)	0.9996
209018462	48467981	46077468	1056333262	1855 (2—7766)	0.9946
199012083	105876831	101273842	3702966885	6860 (1—39443)	0.9996
199018190	74919309	70831262	1640809480	2987 (1—15967)	0.9996
220037993	92570010	88002662	1866673967	3491 (170—17036)	1
220038024	95544880	89798004	719973120	1344 (98—5478)	0.9999
220038095	145225099	138983465	4119848154	7744 (477—35650)	1
220040308	113210051	106812160	1454883597	2734 (257—13575)	1
220045314	86889586	83239999	2762890929	5186 (220—24044)	1
230007719	115192125	109468321	1889675466	3554 (229—17244)	1
230019398	2803312	1908941	32331415	5948 (1978—8765)	1
230027817	1465997	1088390	16804656	2078 (173—4102)	0.9981
241000614	3669494	2734169	41496177	7410 (2696—10429)	1
241006453	2331697	2132128	39967113	7138 (2553—9614)	1
241018085	3267533	3009048	41053244	7409 (2926—10392)	1
220034181	115400163	108636632	1743602947	3231 (1—16576)	0.9996
220040333	295492243	284585014	11577296989	21430 (0—110817)	0.9996
220044249	64884953	62827487	2704971975	5028 (0—26907)	0.9996
230004162	82913455	79198333	2523927312	4705 (53—23424)	0.9996
230014008	108111231	102864527	3733751069	6977 (14—35796)	0.9996
230019303	92885462	88766334	2143924910	3984 (1—21115)	0.9996
230033025	147255296	141690024	5359146359	9971 (94—47124)	0.9996
24A001063	100790553	96623459	3649065407	6895 (61—33303)	0.9996
241014426	121661941	113638521	4607471124	8532 (75—47298)	0.9996
220034083	117377237	112861439	2837554975	5314 (91—27318)	1
220045109	88036512	84486899	3372878328	6304 (111—33020)	1
230014047	69960916	66798077	1767864187	3304 (6—17336)	1
230030192	149385044	143605191	4910060073	9189 (137—45975)	1
241008245	96725079	89631211	3633338683	6858 (65—36679)	1
230007629	45259060	43465296	1479013506	2788 (8—13568)	0.9999
210007329	162636846	156735781	6682903122	12574 (67—58623)	1
210012604	196679989	187973779	5695297784	10626 (116—47026)	1
230014064	2481805	1883337	26254724	4329 (10—6476)	0.6903
230035023	3691257	3372907	86985597	16156.5 (4859—21670)	1
241010001	1386221	1221861	15231242	2808 (886—3785)	1
241000594	126981029	121974757	4623495894	8762 (79—32930)	1
230030113	111908282	107069185	3481211362	6525 (60—23860)	1
230017917	153657310	147148196	3623649530	6855 (86—27941)	1
230004150	126674563	121195166	4584759378	8711 (94—39024)	1
220015675	117758462	112120200	3513110583	6650 (73—28647)	1
220015484	103179792	98141103	3469393147	6507 (73—27158)	1
220038065	165892256	156700328	2719133414	5092 (384—26484)	1
220038094	232747204	223550808	8286951218	15551 (1378—84737)	1
220041611	51698149	49511757	1752598717	3302 (261—18646)	1
220046445	74626686	71872640	3277780277	6163 (109—33532)	0.9999
230007737	99868804	95922744	3241360078	6371 (14—32568)	0.9965
220040309	135956380	130206733	3426851621	6409 (5—31115)	1
230002076	120894373	115260135	4200513689	7686 (14—37693)	1
230011765	102023429	97467204	3616680918	7053 (2—34978)	0.998
230011809	146204947	140755651	5400505715	10152 (4—47036)	1
230027799	106544832	102675123	3184727354	6564 (1—33268)	0.9299
230035057	4584087	4214032	105461761	15792.5 (4430—23063)	1
241006556	3129845	2828746	97934055	14967.5 (4745—21619)	1
241014492	3861729	3668024	108893200	16515.5 (5208—25046)	1
220026843	249548780	240472622	10457115621	19366 (0—97078)	0.9996
220045150	172435052	165201372	5840438785	10733 (1—53131)	0.9996
230006638	149784301	143203138	3348308784	5940 (1—27729)	0.9996
230030125	264154596	253130517	7777095496	13974 (183—67189)	0.9996
220046415	230197646	221734576	10131557857	18796 (1052—101124)	1
230005688	153234619	147248878	5233900014	9894.5 (562—53949)	1
230012650	79996908	76184056	2329192453	4379 (342—22345)	1
230019306	114914786	109789231	2172185550	4036 (267—21531)	1
230030119	120767469	116282096	4619076827	8713 (680—40727)	1
241002272	175110749	168666552	7010671108	13325 (778—59308)	1
241014528	111285519	104023980	4294775479	8194 (270—42620)	1
220035812	140488276	134193667	2426880775	4584 (276—23243)	1
220044237	131743815	125387228	4471149296	8343 (597—51759)	1
220038103	286971463	276108928	10704527606	20072 (1262—95814)	1
230002042	97147665	94348637	4096406230	7687 (44—40856)	0.9998
230018031	141599499	135830200	5553269298	10505 (579—53846)	1
230030215	165159380	158632411	5665957311	10710 (526—50354)	1
230007642	100248096	95545081	2046126428	3705 (286—19481)	1
230012656	95103725	90890131	2773539652	5201 (466—29478)	1
230018149	141547821	134929352	3937546675	7389 (489—38922)	1
230030063	141442626	133854832	4714031353	8853 (546—47233)	1
241006455	117614392	110800598	4225099951	7921 (416—45030)	1
220015682	66225976	64008174	2773179995	5107 (363—21522)	0.9996
220034015	133172875	128238843	4944894674	9114 (0—40317)	0.9996
220039340	85559011	82518358	2285165291	4193 (1—19443)	0.9996
230027821	75831541	73194401	3122753882	5758 (262—25440)	0.9996
241014329	145418284	137555672	6443174175	11805 (0—52313)	0.9996
220034150	163201184	153217768	3292260302	6159 (558—40755)	1
220045225	238663405	228951614	9174020779	17299 (1144—101051)	1
230006671	127517333	121784729	3155308556	5927 (539—35770)	1
230017894	172517175	164837445	5564975261	10434 (865—58204)	1
230019114	140788165	135193518	4204069302	7928 (627—46578)	1
230035021	127289777	121902832	4190788044	7860 (589—44833)	1
220040655	91407785	87367882	2761277776	5169 (58—24217)	1
220045318	73932520	71076740	3036180164	5712 (106—26232)	1
230019277	107592416	103508208	3218384507	6053 (47—28315)	1
241000673	103371129	99287634	3983598119	7488 (83—31750)	1
241018114	104053226	96125629	3919027436	7328 (91—37767)	1
190029013	96159085	92494711	5067528342	3376 (1—17002)	0.9955
200004492	162595218	155765497	6622418766	4407 (0—22549)	0.9994
180000097	131725880	126790310	10032200092	3670 (0—18568)	0.9994
1901819T	112656537	105240335	2492978879	4301 (346—20417)	1
1900342T	134257009	130654631	4533269219	6527 (34—46857)	1
1902260T	230245671	222371523	5637877174	7892 (104—17433)	1
1902089T	166799396	143856782	5678957421	10103 (435—63262)	0.9955
1900388T	114780749	100500322	4944292453	9952 (626—48422)	0.9955
1900386T	258023751	203567821	3193284152	12534 (421—68831)	0.9996
1900984T	236314671	208934534	4262459613	13236 (731—64235)	0.9994
1902344T	175267914	135678942	2923274672	8266 (635—28146)	0.9994
1902917T	272164572	232456256	8356721368	6356 (727—45684)	1
1900302T	104637825	100780423	5372343251	3424 (456—34561)	1
1903376T	140693563	135789054	4952295673	5789 (224—47963)	1
